# Supplementary material for: Mapping Calcium Dynamics in the Heart of Zebrafish Embryos with Ratiometric Genetically Encoded Calcium Indicators
Source: Int J Mol Sci. 2020 Sep 10;21(18):6610. doi: 10.3390/ijms21186610 (PMC7555812; doi:10.3390/ijms21186610)
Supplement: Supplementary file 1 [file ijms-21-06610-s001.zip]

Archive with 6 entries (6 files):
- Supplementary Material Legend.pdf
- Video S1 transmitted light.avi
- Video S2 embryo treated with PAB transmitted light.avi
- Video S3. Emission ratio of embryo expressing Twitch-1 PAB 0.5X 25fps.avi
- Video S4. Emission ratio of embryo expressing Twitch-4 PAB 0.5X 25fps.avi
- Video S5. Emission ratio of embryo expressing FRET control CFP-16aa-YFP PAB 0.5X 25fps.avi
